# Supplementary material for: Targeting HMGCS2: Ketogenesis Suppression Accelerates NAFLD Progression in T2DM Comorbidity, While Cynaroside Ameliorates NASH in Concomitant T2DM
Source: Biomolecules. 2025 Aug 18;15(8):1181. doi: 10.3390/biom15081181 (PMC12385132; doi:10.3390/biom15081181)
Supplement: Supplementary file 1 [file biomolecules-15-01181-s001.zip]

Archive with 2 entries (2 files):
- biomolecules-3797587-image.pdf
- Supporting Information for Original article.pdf
